# Supplementary material for: The Catalase KatA Contributes to Microaerophilic H2O2 Priming to Acquire an Improved Oxidative Stress Resistance in Staphylococcus aureus
Source: Antioxidants (Basel). 2022 Sep 12;11(9):1793. doi: 10.3390/antiox11091793 (PMC9495333; doi:10.3390/antiox11091793)
Supplement: Supplementary file 1 [file antioxidants-11-01793-s001.zip]

Archive with 1 entries (1 files):
- antioxidants-1878731-supplementary.pdf
